# Supplementary material for: ﻿Discovery of a new cryptic Achalinus Peters, 1869 (Serpentes, Xenodermidae) species from Hunan Province, China
Source: Zookeys. 2023 Sep 28;1181:9–27. doi: 10.3897/zookeys.1181.109462 (PMC10556878; doi:10.3897/zookeys.1181.109462)
Supplement: XML Treatment for Achalinus sheni [file zookeys.1181.109462-treatment1.xml]

<!DOCTYPE tp:taxon-treatment
  PUBLIC "-//TaxonX//DTD Taxonomic Treatment Publishing DTD v0 20100105//EN" "tax-treatment-NSO.dtd">
<tp:taxon-treatment xmlns:tp="http://www.plazi.org/taxpub"><tp:treatment-meta><kwd-group><label>Taxon classification</label><kwd>
                <named-content content-type="kingdom">Animalia</named-content>
              </kwd><kwd>
                <named-content content-type="order">Squamata</named-content>
              </kwd><kwd>
                <named-content content-type="family">Xenodermidae</named-content>
              </kwd></kwd-group><mixed-citation publication-type="journal"><person-group><name><surname>Ma</surname><given-names>Shun</given-names></name><name><surname>Xu</surname><given-names>Yu-Hao</given-names></name><name><surname>Qi</surname><given-names>Shuo</given-names></name><name><surname>Wang</surname><given-names>Ying-Yong</given-names></name><name><surname>Tang</surname><given-names>Shan-Shan</given-names></name><name><surname>Huang</surname><given-names>Song</given-names></name><name><surname>Jiang</surname><given-names>Jian-Ping</given-names></name></person-group><article-title>﻿Discovery of a new cryptic <italic><tp:taxon-name><tp:taxon-name-part taxon-name-part-type="genus" reg="Achalinus">Achalinus</tp:taxon-name-part></tp:taxon-name></italic> Peters, 1869 (<tp:taxon-name><tp:taxon-name-part taxon-name-part-type="suborder">Serpentes</tp:taxon-name-part></tp:taxon-name>, <tp:taxon-name><tp:taxon-name-part taxon-name-part-type="family">Xenodermidae</tp:taxon-name-part></tp:taxon-name>) species from Hunan Province, China</article-title><source>Zookeys</source><day>28</day><month>09</month><year>2023</year><volume>1181</volume><fpage>9</fpage><lpage>27</lpage><pub-id pub-id-type="doi">10.3897/zookeys.1181.109462</pub-id></mixed-citation></tp:treatment-meta><tp:nomenclature><label>﻿</label><tp:taxon-name>
              <object-id xmlns:xlink="http://www.w3.org/1999/xlink" content-type="arpha" xlink:type="simple">903D9271-AA1B-5936-B194-115111BEC5E4</object-id>
              <tp:taxon-name-part taxon-name-part-type="genus" reg="Achalinus">Achalinus</tp:taxon-name-part>
              <tp:taxon-name-part taxon-name-part-type="species" reg="sheni">sheni</tp:taxon-name-part>
              <object-id xmlns:xlink="http://www.w3.org/1999/xlink" content-type="zoobank" xlink:type="simple">https://zoobank.org/7FBF50AF-C1D8-46C6-8B66-A5805598AFF8</object-id>
            </tp:taxon-name><tp:taxon-status xmlns:xlink="http://www.w3.org/1999/xlink" xlink:type="simple">sp. nov.</tp:taxon-status><xref ref-type="fig" rid="F3">Figs 3</xref><xref ref-type="fig" rid="F4">, 4</xref><xref ref-type="fig" rid="F5">, 5</xref><xref ref-type="fig" rid="F6">, 6</xref></tp:nomenclature><tp:treatment-sec sec-type="Chresonymy" id="SECID0E5NBK"><title>Chresonymy.</title><p><italic><tp:taxon-name><tp:taxon-name-part taxon-name-part-type="genus" reg="Achalinus">Achalinus</tp:taxon-name-part><tp:taxon-name-part taxon-name-part-type="species" reg="spinalis">spinalis</tp:taxon-name-part></tp:taxon-name></italic>: <xref ref-type="bibr" rid="B18">Li et al. (2010)</xref>.</p></tp:treatment-sec><tp:treatment-sec sec-type="type material" id="SECID0ETOBK"><title>Type material.</title><p><bold><italic>Holotype</italic>.</bold> ANU20230014 (field number HSR23019, Fig. <xref ref-type="fig" rid="F3">3</xref>), an adult male, collected on 21 March 2023 (<named-content xmlns:xlink="http://www.w3.org/1999/xlink" content-type="dwc:verbatimCoordinates" xlink:type="simple"><named-content content-type="geo-json" specific-use="{&#34;type&#34;:&#34;Point&#34;,&#34;coordinates&#34;:[111.917500,27.919722]}" id="NCID0EFPBK" xlink:type="simple">27°55′11″N, 111°55′3″E</named-content></named-content>; 408 m a. s. l.), Qixingjie Town, Lianyuan City, Hunan Province, China by the team of Song Huang.</p><p><bold><italic>Paratypes</italic>.</bold> Three males, ANU20230012 (field number HSR23011, Fig. <xref ref-type="fig" rid="F4">4A</xref>), ANU20230013 (field number HSR23012, Figs <xref ref-type="fig" rid="F4">4B</xref>, <xref ref-type="fig" rid="F5">5</xref>), ANU20230015 (subadult male, field number HSR23020, Fig. <xref ref-type="fig" rid="F4">4C</xref>), with the same collecting information as the holotype; <named-content xmlns:xlink="http://www.w3.org/1999/xlink" content-type="dwc:institutional_code" xlink:title="Chengdu Institute of Biology" xlink:href="http://grbio.org/institution/chengdu-institute-biology" xlink:type="simple">CIB</named-content> 119043, a juvenile male, collected on 20 October 2015 by Bing Zhou and Shanshan Tang from Shumuyuan, Nanyue District, Hunan Province, China (<named-content xmlns:xlink="http://www.w3.org/1999/xlink" content-type="dwc:verbatimCoordinates" xlink:type="simple"><named-content content-type="geo-json" specific-use="{&#34;type&#34;:&#34;Point&#34;,&#34;coordinates&#34;:[112.720833,27.266389]}" id="NCID0EIQBK" xlink:type="simple">27°15′59″N, 112°43′15″E</named-content></named-content>; 358 m a.s.l., Fig. <xref ref-type="fig" rid="F4">4D</xref>).</p></tp:treatment-sec><tp:treatment-sec sec-type="etymology" id="SECID0ERQBK"><title>Etymology.</title><p>The species name “<italic><tp:taxon-name><tp:taxon-name-part taxon-name-part-type="genus" reg="Achalinus"/><tp:taxon-name-part taxon-name-part-type="species" reg="sheni">sheni</tp:taxon-name-part></tp:taxon-name></italic>” is named for the memories of the Chinese herpetologist, Prof. You-Hui Shen (沈猷慧), who worked in Hunan Normal University and made great contributions to the herpetological research of China, particularly in Hunan Province where the new species is found. We suggest “Shen’s Odd-scale Snake” or “Shen’s Burrowing Snake” as its English name and “沈氏脊蛇” (Shěn Shì Jǐ Shé) as its Chinese name.</p></tp:treatment-sec><tp:treatment-sec sec-type="diagnosis" id="SECID0EBRBK"><title>Diagnosis.</title><p>(1) dorsal scales strongly keeled, 23 rows throughout the body, the outmost row smooth and significantly enlarged ; (2) tail relatively short, <abbrev xmlns:xlink="http://www.w3.org/1999/xlink" xlink:title="tail length" id="ABBRID0EHRBK" xlink:type="simple">TaL</abbrev>/<abbrev xmlns:xlink="http://www.w3.org/1999/xlink" xlink:title="total length" id="ABBRID0ELRBK" xlink:type="simple">TL</abbrev> 0.183 ~ 0.224; (3) the suture between internasals subequal to the suture between prefrontals; (4) loreal one, subrectangular, <abbrev xmlns:xlink="http://www.w3.org/1999/xlink" xlink:title="loreal height" id="ABBRID0EPRBK" xlink:type="simple">LorH</abbrev>/<abbrev xmlns:xlink="http://www.w3.org/1999/xlink" xlink:title="loreal length" id="ABBRID0ETRBK" xlink:type="simple">LorL</abbrev> 0.53 ~ 0.57; (5) ventrals 161–170, anal entire, subcaudals 55–61, not paired; (6) the length of supraocular equal to or longer than the length of upper anterior temporal; (7) vertebral line inconspicuous and subcaudal streak absent.</p></tp:treatment-sec><tp:treatment-sec sec-type="description" id="SECID0EXRBK"><title>Description of holotype.</title><p>An adult male with a total length of 371.3 mm (<abbrev xmlns:xlink="http://www.w3.org/1999/xlink" xlink:title="snout-vent length" id="ABBRID0E4RBK" xlink:type="simple">SVL</abbrev> 292.2 mm and <abbrev xmlns:xlink="http://www.w3.org/1999/xlink" xlink:title="tail length" id="ABBRID0EBSBK" xlink:type="simple">TaL</abbrev> 79.1 mm); tail relatively short, Tal/<abbrev xmlns:xlink="http://www.w3.org/1999/xlink" xlink:title="total length" id="ABBRID0EFSBK" xlink:type="simple">TL</abbrev> 0.213; body slender, cylindrical; head length (<abbrev xmlns:xlink="http://www.w3.org/1999/xlink" xlink:title="head length" id="ABBRID0EJSBK" xlink:type="simple">HL</abbrev>) 10.74 mm, head width 5.13 mm, <abbrev xmlns:xlink="http://www.w3.org/1999/xlink" xlink:title="head length" id="ABBRID0ENSBK" xlink:type="simple">HL</abbrev>/<abbrev xmlns:xlink="http://www.w3.org/1999/xlink" xlink:title="head width" id="ABBRID0ERSBK" xlink:type="simple">HW</abbrev> 2.09, slightly distinct from neck; eye small, <abbrev xmlns:xlink="http://www.w3.org/1999/xlink" xlink:title="eye horizontal diameter" id="ABBRID0EVSBK" xlink:type="simple">ED</abbrev> 1.25 mm, with an oval pupil; maxillary teeth 21. Rostral small, triangular, only the upper tip visible from above. Length of the suture between the internasals (<abbrev xmlns:xlink="http://www.w3.org/1999/xlink" xlink:title="length of the suture between internasals" id="ABBRID0EZSBK" xlink:type="simple">LSBI</abbrev> 1.38 mm) subequal to the length of the suture between the prefrontals (<abbrev xmlns:xlink="http://www.w3.org/1999/xlink" xlink:title="length of the suture between prefrontals" id="ABBRID0E4SBK" xlink:type="simple">LSBP</abbrev> 1.36 mm). Nostril in the anterior part of the nasal. <abbrev xmlns:xlink="http://www.w3.org/1999/xlink" xlink:title="loreals" id="ABBRID0EBTBK" xlink:type="simple">Loreal</abbrev> one, subrectangular, loreal height (<abbrev xmlns:xlink="http://www.w3.org/1999/xlink" xlink:title="loreal height" id="ABBRID0EFTBK" xlink:type="simple">LorH</abbrev>) 0.85 mm, loreal length (<abbrev xmlns:xlink="http://www.w3.org/1999/xlink" xlink:title="loreal length" id="ABBRID0EJTBK" xlink:type="simple">LorL</abbrev>) 1.49 mm, <abbrev xmlns:xlink="http://www.w3.org/1999/xlink" xlink:title="loreal height" id="ABBRID0ENTBK" xlink:type="simple">LorH</abbrev>/<abbrev xmlns:xlink="http://www.w3.org/1999/xlink" xlink:title="loreal length" id="ABBRID0ERTBK" xlink:type="simple">LorL</abbrev> 0.57. Frontal one, pentagonal, pointed backwards, much shorter than the parietals. Parietals paired. No preoculars and postoculars. Supraocular one, length of supraocular (<abbrev xmlns:xlink="http://www.w3.org/1999/xlink" xlink:title="length of supraocular" id="ABBRID0EVTBK" xlink:type="simple">SPOL</abbrev> 1.59 mm) longer than the length of upper anterior temporal (<abbrev xmlns:xlink="http://www.w3.org/1999/xlink" xlink:title="horizontal distance between anterior and posterior tip of upper anterior temporal" id="ABBRID0EZTBK" xlink:type="simple">ATUL</abbrev> 1.42 mm, <abbrev xmlns:xlink="http://www.w3.org/1999/xlink" xlink:title="length of supraocular" id="ABBRID0E4TBK" xlink:type="simple">SPOL</abbrev>/<abbrev xmlns:xlink="http://www.w3.org/1999/xlink" xlink:title="horizontal distance between anterior and posterior tip of upper anterior temporal" id="ABBRID0EBUBK" xlink:type="simple">ATUL</abbrev> 1.12). Temporals 2+2+3, the anterior two contact the eye, the lower anterior temporal much larger, the upper medium temporal much larger, the upper posterior temporal much larger and separated from the other side one by one scale. Supralabials 6, 4<sup>th</sup>–5<sup>th</sup> contact the eye, the last one much elongated. One mental. Two chin shields, the anterior pairs longer than the posterior pairs. Infralabials 5, the first one contact with each other after the mental and before the 1<sup>st</sup> chin shields, 1<sup>st</sup>–3<sup>rd</sup> touch the 1<sup>st</sup> chin shields.</p><p>Dorsal scales strongly keeled, 23 rows throughout the body, the outmost row smooth and significantly enlarged. Ventrals 161; anal entire; subcaudals 60, not paired.</p></tp:treatment-sec><tp:treatment-sec sec-type="Colouration of holotype in life" id="SECID0ESUBK"><title>Colouration of holotype in life.</title><p>Scales tinged weakly iridescent and metallic lustre. Dorsum dark brown and the five innermost dorsal scale rows a little darker, forming an inconspicuous longitudinal vertebral line. Chin shields are tan. Ventrals generally light brown, darker on both sides, free margins of ventral scales greyish-white. Ventral side of tail brownness.</p></tp:treatment-sec><tp:treatment-sec sec-type="Colouration of holotype in preservation" id="SECID0EXUBK"><title>Colouration of holotype in preservation.</title><p>The dorsal surface of the body uniformly brownish-black, slightly tinged with iridescence and the longitudinal vertebral line a little darker. Chin shields light brown. Ventrals generally creamy-brown, darker on both sides, free margins of ventral scales greyish-white. Ventral side of tail light brown.</p></tp:treatment-sec><tp:treatment-sec sec-type="variation" id="SECID0E3UBK"><title>Variation.</title><p>Measurements, body proportions and scale counts are listed in Table <xref ref-type="table" rid="T3">3</xref>. All paratypes are very similar to the holotype, except in the following: (1) paratype ANU20230004 has six infralabials on the left side; (2) relatively shorter supraoculars (<abbrev xmlns:xlink="http://www.w3.org/1999/xlink" xlink:title="length of supraocular" id="ABBRID0EGVBK" xlink:type="simple">SPOL</abbrev>/<abbrev xmlns:xlink="http://www.w3.org/1999/xlink" xlink:title="horizontal distance between anterior and posterior tip of upper anterior temporal" id="ABBRID0EKVBK" xlink:type="simple">ATUL</abbrev>): ANU20230012: 1.03, <named-content xmlns:xlink="http://www.w3.org/1999/xlink" content-type="dwc:institutional_code" xlink:title="Anhui Normal University Museum" xlink:href="http://grbio.org/institution/anhui-normal-university" xlink:type="simple">ANU</named-content> 20230013: 0.99, ANU20230004: 1.01; (3) more ventrals: <named-content xmlns:xlink="http://www.w3.org/1999/xlink" content-type="dwc:institutional_code" xlink:title="Anhui Normal University Museum" xlink:href="http://grbio.org/institution/anhui-normal-university" xlink:type="simple">ANU</named-content> 20230013: 166, <named-content xmlns:xlink="http://www.w3.org/1999/xlink" content-type="dwc:institutional_code" xlink:title="Chengdu Institute of Biology" xlink:href="http://grbio.org/institution/chengdu-institute-biology" xlink:type="simple">CIB</named-content> 119043: 170; (4) less subcaudals: <named-content xmlns:xlink="http://www.w3.org/1999/xlink" content-type="dwc:institutional_code" xlink:title="Anhui Normal University Museum" xlink:href="http://grbio.org/institution/anhui-normal-university" xlink:type="simple">ANU</named-content> 20230013: 57, ANU20230015: 58, <named-content xmlns:xlink="http://www.w3.org/1999/xlink" content-type="dwc:institutional_code" xlink:title="Chengdu Institute of Biology" xlink:href="http://grbio.org/institution/chengdu-institute-biology" xlink:type="simple">CIB</named-content> 119043: 55; (5) dorsum dark brown, venter greyish-white, both sides of ventral scales are taupe and ventral view of tail light grey in both subadult male ANU20230015 and juvenile male <named-content xmlns:xlink="http://www.w3.org/1999/xlink" content-type="dwc:institutional_code" xlink:title="Chengdu Institute of Biology" xlink:href="http://grbio.org/institution/chengdu-institute-biology" xlink:type="simple">CIB</named-content> 119043.</p></tp:treatment-sec><tp:treatment-sec sec-type="distribution" id="SECID0EGWBK"><title>Distribution and habits.</title><p><italic><tp:taxon-name><tp:taxon-name-part taxon-name-part-type="genus" reg="Achalinus">Achalinus</tp:taxon-name-part><tp:taxon-name-part taxon-name-part-type="species" reg="sheni">sheni</tp:taxon-name-part></tp:taxon-name></italic> sp. nov. is currently only known from Hunan Province, China: Lianyuan City and Nanyue District (350–410 m a.s.l.). The native vegetation in the type locality is subtropical evergreen broad-leaved forests. Areas near the locality where the specimen <named-content xmlns:xlink="http://www.w3.org/1999/xlink" content-type="dwc:institutional_code" xlink:title="Chengdu Institute of Biology" xlink:href="http://grbio.org/institution/chengdu-institute-biology" xlink:type="simple">CIB</named-content> 119043 was collected is largely covered with artificial coniferous forest dominated by <italic><tp:taxon-name><tp:taxon-name-part taxon-name-part-type="genus" reg="Cryptomeria">Cryptomeria</tp:taxon-name-part></tp:taxon-name></italic> spp. This new species’ population status requires further investigation. The conservation status for the new species is recommended to rate as data deficient (DD).</p></tp:treatment-sec><tp:treatment-sec><!--Section generated to contain objects referenced in tp:taxon-treatment.--><fig id="F3" position="float" orientation="portrait"><object-id xmlns:xlink="http://www.w3.org/1999/xlink" content-type="doi" xlink:type="simple">10.3897/zookeys.1181.109462.figure3</object-id><object-id xmlns:xlink="http://www.w3.org/1999/xlink" content-type="arpha" xlink:type="simple">7DE57B1F-5A1E-552B-A8A6-1C68ADD829F6</object-id><label>Figure 3.</label><caption><p>Holotype (ANU20230014, adult male) of <italic><tp:taxon-name><tp:taxon-name-part taxon-name-part-type="genus" reg="Achalinus">Achalinus</tp:taxon-name-part><tp:taxon-name-part taxon-name-part-type="species" reg="sheni">sheni</tp:taxon-name-part></tp:taxon-name></italic> sp. nov. <bold>A</bold> dorsolateral view <bold>B</bold> ventral view <bold>C</bold> right side of middle body view <bold>D</bold> light side of head view <bold>E</bold> right side of head view <bold>F</bold> dorsal head view <bold>G</bold> ventral head view. Photos by Yu-Hao Xu.</p></caption><graphic xmlns:xlink="http://www.w3.org/1999/xlink" xlink:href="zookeys-1181-009_article-109462__-g003.jpg" position="float" orientation="portrait" xlink:type="simple" id="oo_913765.jpg"><uri content-type="original_file" xlink:type="simple">https://binary.pensoft.net/fig/913765</uri></graphic></fig><fig id="F4" position="float" orientation="portrait"><object-id xmlns:xlink="http://www.w3.org/1999/xlink" content-type="doi" xlink:type="simple">10.3897/zookeys.1181.109462.figure4</object-id><object-id xmlns:xlink="http://www.w3.org/1999/xlink" content-type="arpha" xlink:type="simple">CE99E683-A8D0-56BC-9763-FF329A090067</object-id><label>Figure 4.</label><caption><p>Paratypes of <italic><tp:taxon-name><tp:taxon-name-part taxon-name-part-type="genus" reg="Achalinus">A.</tp:taxon-name-part><tp:taxon-name-part taxon-name-part-type="species" reg="sheni">sheni</tp:taxon-name-part></tp:taxon-name></italic> sp. nov. <bold>A</bold> ANU20230012 (adult male) <bold>B</bold> ANU20230013 (adult male) <bold>C</bold> ANU20230015 (subadult male) <bold>D</bold><named-content xmlns:xlink="http://www.w3.org/1999/xlink" content-type="dwc:institutional_code" xlink:title="Chengdu Institute of Biology" xlink:href="http://grbio.org/institution/chengdu-institute-biology" xlink:type="simple">CIB</named-content> 119043 (juvenile male). <bold>A–C</bold> photos by Yu-Hao Xu, <bold>D1</bold> and <bold>D2</bold> photos by Ke-Ji Guo, <bold>D3</bold> and <bold>D4</bold> photos by Sheng-Chao Shi.</p></caption><graphic xmlns:xlink="http://www.w3.org/1999/xlink" xlink:href="zookeys-1181-009_article-109462__-g004.jpg" position="float" orientation="portrait" xlink:type="simple" id="oo_913766.jpg"><uri content-type="original_file" xlink:type="simple">https://binary.pensoft.net/fig/913766</uri></graphic></fig><fig id="F5" position="float" orientation="portrait"><object-id xmlns:xlink="http://www.w3.org/1999/xlink" content-type="doi" xlink:type="simple">10.3897/zookeys.1181.109462.figure5</object-id><object-id xmlns:xlink="http://www.w3.org/1999/xlink" content-type="arpha" xlink:type="simple">75CE2622-712F-568F-B67B-DA311534CB38</object-id><label>Figure 5.</label><caption><p>Paratype (ANU20230013, adult male) of <italic><tp:taxon-name><tp:taxon-name-part taxon-name-part-type="genus" reg="Achalinus">A.</tp:taxon-name-part><tp:taxon-name-part taxon-name-part-type="species" reg="sheni">sheni</tp:taxon-name-part></tp:taxon-name></italic> sp. nov in life. Photos by Yu-Hao Xu.</p></caption><graphic xmlns:xlink="http://www.w3.org/1999/xlink" xlink:href="zookeys-1181-009_article-109462__-g005.jpg" position="float" orientation="portrait" xlink:type="simple" id="oo_913767.jpg"><uri content-type="original_file" xlink:type="simple">https://binary.pensoft.net/fig/913767</uri></graphic></fig><fig id="F6" position="float" orientation="portrait"><object-id xmlns:xlink="http://www.w3.org/1999/xlink" content-type="doi" xlink:type="simple">10.3897/zookeys.1181.109462.figure6</object-id><object-id xmlns:xlink="http://www.w3.org/1999/xlink" content-type="arpha" xlink:type="simple">D75C8447-ED94-5BDE-8CFF-B21874FC7978</object-id><label>Figure 6.</label><caption><p>Scalation and colouration comparisons between <italic><tp:taxon-name><tp:taxon-name-part taxon-name-part-type="genus" reg="Achalinus">Achalinus</tp:taxon-name-part><tp:taxon-name-part taxon-name-part-type="species" reg="sheni">sheni</tp:taxon-name-part></tp:taxon-name></italic> sp. nov. and <italic><tp:taxon-name><tp:taxon-name-part taxon-name-part-type="genus" reg="Achalinus">A.</tp:taxon-name-part><tp:taxon-name-part taxon-name-part-type="species" reg="yunkaiensis">yunkaiensis</tp:taxon-name-part></tp:taxon-name></italic><bold>A</bold><italic><tp:taxon-name><tp:taxon-name-part taxon-name-part-type="genus" reg="Achalinus">A.</tp:taxon-name-part><tp:taxon-name-part taxon-name-part-type="species" reg="sheni">sheni</tp:taxon-name-part></tp:taxon-name></italic> sp. nov. (ANU20230014, adult male), <bold>A1–A4</bold> photos by Yu-Hao Xu <bold>B</bold><italic><tp:taxon-name><tp:taxon-name-part taxon-name-part-type="genus" reg="Achalinus">A.</tp:taxon-name-part><tp:taxon-name-part taxon-name-part-type="species" reg="sheni">sheni</tp:taxon-name-part></tp:taxon-name></italic> sp. nov. (<named-content xmlns:xlink="http://www.w3.org/1999/xlink" content-type="dwc:institutional_code" xlink:title="Chengdu Institute of Biology" xlink:href="http://grbio.org/institution/chengdu-institute-biology" xlink:type="simple">CIB</named-content> 119043, juvenile male), <bold>B1–B2</bold> photos by Ke-Ji Guo and <bold>B3–B4</bold> photos by Sheng-Chao Shi <bold>C</bold><italic><tp:taxon-name><tp:taxon-name-part taxon-name-part-type="genus" reg="Achalinus">A.</tp:taxon-name-part><tp:taxon-name-part taxon-name-part-type="species" reg="yunkaiensis">yunkaiensis</tp:taxon-name-part></tp:taxon-name></italic> (SYS r001443, adult male): <bold>C1–C4</bold> photos by Shuo Qi. Line illustration (<bold>A5, B5</bold> and <bold>C5</bold>) by Jie-Fang Chen.</p></caption><graphic xmlns:xlink="http://www.w3.org/1999/xlink" xlink:href="zookeys-1181-009_article-109462__-g006.jpg" position="float" orientation="portrait" xlink:type="simple" id="oo_913768.jpg"><uri content-type="original_file" xlink:type="simple">https://binary.pensoft.net/fig/913768</uri></graphic></fig><table-wrap id="T3" position="float" orientation="portrait"><label>Table 3.</label><caption><p>Main morphological characters of <italic><tp:taxon-name><tp:taxon-name-part taxon-name-part-type="genus" reg="Achalinus">Achalinus</tp:taxon-name-part><tp:taxon-name-part taxon-name-part-type="species" reg="sheni">sheni</tp:taxon-name-part></tp:taxon-name></italic> sp. nov.</p></caption><table id="TID0EHMAK" rules="all"><tbody><tr><th rowspan="2" colspan="1">Voucher Number</th><th rowspan="1" colspan="1">ANU20230014</th><th rowspan="1" colspan="1">ANU20230012</th><th rowspan="1" colspan="1">ANU20230013</th><th rowspan="1" colspan="1">ANU20230015</th><th rowspan="1" colspan="1"><named-content xmlns:xlink="http://www.w3.org/1999/xlink" content-type="dwc:institutional_code" xlink:title="Chengdu Institute of Biology" xlink:href="http://grbio.org/institution/chengdu-institute-biology" xlink:type="simple">CIB</named-content> 119043</th></tr><tr><th rowspan="1" colspan="1">Holotype</th><th rowspan="1" colspan="1">Paratype</th><th rowspan="1" colspan="1">Paratype</th><th rowspan="1" colspan="1">Paratype</th><th rowspan="1" colspan="1">Paratype</th></tr><tr><td rowspan="1" colspan="1">
                  <bold>Sex</bold>
                </td><td rowspan="1" colspan="1">
                  <bold>Adult male</bold>
                </td><td rowspan="1" colspan="1">
                  <bold>Adult male</bold>
                </td><td rowspan="1" colspan="1">
                  <bold>Adult male</bold>
                </td><td rowspan="1" colspan="1">
                  <bold>Subadult male</bold>
                </td><td rowspan="1" colspan="1">
                  <bold>Juvenile male</bold>
                </td></tr><tr><td rowspan="1" colspan="1">
                  <bold>
                    <abbrev xmlns:xlink="http://www.w3.org/1999/xlink" xlink:title="snout-vent length" id="ABBRID0EUZBI" xlink:type="simple">SVL</abbrev>
                  </bold>
                </td><td rowspan="1" colspan="1">292.2</td><td rowspan="1" colspan="1">278.8</td><td rowspan="1" colspan="1">253.8</td><td rowspan="1" colspan="1">208.7</td><td rowspan="1" colspan="1">121.8</td></tr><tr><td rowspan="1" colspan="1">
                  <bold>
                    <abbrev xmlns:xlink="http://www.w3.org/1999/xlink" xlink:title="tail length" id="ABBRID0EN1BI" xlink:type="simple">TaL</abbrev>
                  </bold>
                </td><td rowspan="1" colspan="1">79.1</td><td rowspan="1" colspan="1">80.3</td><td rowspan="1" colspan="1">67.9</td><td rowspan="1" colspan="1">56.7</td><td rowspan="1" colspan="1">27.2</td></tr><tr><td rowspan="1" colspan="1">
                  <bold>
                    <abbrev xmlns:xlink="http://www.w3.org/1999/xlink" xlink:title="total length" id="ABBRID0EG2BI" xlink:type="simple">TL</abbrev>
                  </bold>
                </td><td rowspan="1" colspan="1">371.3</td><td rowspan="1" colspan="1">359.1</td><td rowspan="1" colspan="1">321.7</td><td rowspan="1" colspan="1">265.4</td><td rowspan="1" colspan="1">149.0</td></tr><tr><td rowspan="1" colspan="1">
                  <bold><abbrev xmlns:xlink="http://www.w3.org/1999/xlink" xlink:title="tail length" id="ABBRID0E62BI" xlink:type="simple">TaL</abbrev>/<abbrev xmlns:xlink="http://www.w3.org/1999/xlink" xlink:title="total length" id="ABBRID0ED3BI" xlink:type="simple">TL</abbrev></bold>
                </td><td rowspan="1" colspan="1">0.213</td><td rowspan="1" colspan="1">0.224</td><td rowspan="1" colspan="1">0.211</td><td rowspan="1" colspan="1">0.214</td><td rowspan="1" colspan="1">0.183</td></tr><tr><td rowspan="1" colspan="1">
                  <bold>
                    <abbrev xmlns:xlink="http://www.w3.org/1999/xlink" xlink:title="head width" id="ABBRID0E33BI" xlink:type="simple">HW</abbrev>
                  </bold>
                </td><td rowspan="1" colspan="1">5.13</td><td rowspan="1" colspan="1">5.39</td><td rowspan="1" colspan="1">4.34</td><td rowspan="1" colspan="1">4.24</td><td rowspan="1" colspan="1">3.28</td></tr><tr><td rowspan="1" colspan="1">
                  <bold>
                    <abbrev xmlns:xlink="http://www.w3.org/1999/xlink" xlink:title="head length" id="ABBRID0EV4BI" xlink:type="simple">HL</abbrev>
                  </bold>
                </td><td rowspan="1" colspan="1">10.74</td><td rowspan="1" colspan="1">11.28</td><td rowspan="1" colspan="1">10.62</td><td rowspan="1" colspan="1">9.26</td><td rowspan="1" colspan="1">6.96</td></tr><tr><td rowspan="1" colspan="1">
                  <bold>
                    <abbrev xmlns:xlink="http://www.w3.org/1999/xlink" xlink:title="eye horizontal diameter" id="ABBRID0EO5BI" xlink:type="simple">ED</abbrev>
                  </bold>
                </td><td rowspan="1" colspan="1">1.25</td><td rowspan="1" colspan="1">1.26</td><td rowspan="1" colspan="1">1.17</td><td rowspan="1" colspan="1">0.94</td><td rowspan="1" colspan="1">0.88</td></tr><tr><td rowspan="1" colspan="1">
                  <bold>
                    <abbrev xmlns:xlink="http://www.w3.org/1999/xlink" xlink:title="maxillary teeth" id="ABBRID0EH6BI" xlink:type="simple">MT</abbrev>
                  </bold>
                </td><td rowspan="1" colspan="1">–</td><td rowspan="1" colspan="1">–</td><td rowspan="1" colspan="1">–</td><td rowspan="1" colspan="1">–</td><td rowspan="1" colspan="1">24</td></tr><tr><td rowspan="1" colspan="1">
                  <bold>
                    <abbrev xmlns:xlink="http://www.w3.org/1999/xlink" xlink:title="supralabials" id="ABBRID0EAACI" xlink:type="simple">SPL</abbrev>
                  </bold>
                </td><td rowspan="1" colspan="1">6/6</td><td rowspan="1" colspan="1">6/6</td><td rowspan="1" colspan="1">6/6</td><td rowspan="1" colspan="1">6/6</td><td rowspan="1" colspan="1">6/6</td></tr><tr><td rowspan="1" colspan="1">
                  <bold><abbrev xmlns:xlink="http://www.w3.org/1999/xlink" xlink:title="supralabials" id="ABBRID0EZACI" xlink:type="simple">SPL</abbrev>-Eye</bold>
                </td><td rowspan="1" colspan="1">4<sup>th</sup>–5<sup>th</sup></td><td rowspan="1" colspan="1">4<sup>th</sup>–5<sup>th</sup></td><td rowspan="1" colspan="1">4<sup>th</sup>–5<sup>th</sup></td><td rowspan="1" colspan="1">4<sup>th</sup>–5<sup>th</sup></td><td rowspan="1" colspan="1">4<sup>th</sup>–5<sup>th</sup></td></tr><tr><td rowspan="1" colspan="1">
                  <bold>
                    <abbrev xmlns:xlink="http://www.w3.org/1999/xlink" xlink:title="infralabials" id="ABBRID0EHCCI" xlink:type="simple">IFL</abbrev>
                  </bold>
                </td><td rowspan="1" colspan="1">5/5</td><td rowspan="1" colspan="1">5/5</td><td rowspan="1" colspan="1">5/5</td><td rowspan="1" colspan="1">6/5</td><td rowspan="1" colspan="1">5/5</td></tr><tr><td rowspan="1" colspan="1">
                  <bold>Chin</bold>
                </td><td rowspan="1" colspan="1">2</td><td rowspan="1" colspan="1">2</td><td rowspan="1" colspan="1">2</td><td rowspan="1" colspan="1">2</td><td rowspan="1" colspan="1">2</td></tr><tr><td rowspan="1" colspan="1">
                  <bold><abbrev xmlns:xlink="http://www.w3.org/1999/xlink" xlink:title="infralabials" id="ABBRID0EWDCI" xlink:type="simple">IFL</abbrev>-1<sup>st</sup> Chin</bold>
                </td><td rowspan="1" colspan="1">1<sup>st</sup>–3<sup>rd</sup></td><td rowspan="1" colspan="1">1<sup>st</sup>–3<sup>rd</sup></td><td rowspan="1" colspan="1">1<sup>st</sup>–3<sup>rd</sup></td><td rowspan="1" colspan="1">1<sup>st</sup>–3<sup>rd</sup></td><td rowspan="1" colspan="1">1<sup>st</sup>–3<sup>rd</sup></td></tr><tr><td rowspan="1" colspan="1">
                  <bold>
                    <abbrev xmlns:xlink="http://www.w3.org/1999/xlink" xlink:title="loreals" id="ABBRID0EGFCI" xlink:type="simple">Loreal</abbrev>
                  </bold>
                </td><td rowspan="1" colspan="1">1</td><td rowspan="1" colspan="1">1</td><td rowspan="1" colspan="1">1</td><td rowspan="1" colspan="1">1</td><td rowspan="1" colspan="1">1</td></tr><tr><td rowspan="1" colspan="1">
                  <bold>
                    <abbrev xmlns:xlink="http://www.w3.org/1999/xlink" xlink:title="loreal height" id="ABBRID0E6FCI" xlink:type="simple">LorH</abbrev>
                  </bold>
                </td><td rowspan="1" colspan="1">0.85</td><td rowspan="1" colspan="1">0.93</td><td rowspan="1" colspan="1">0.83</td><td rowspan="1" colspan="1">0.83</td><td rowspan="1" colspan="1">0.69</td></tr><tr><td rowspan="1" colspan="1">
                  <bold>
                    <abbrev xmlns:xlink="http://www.w3.org/1999/xlink" xlink:title="loreal length" id="ABBRID0EYGCI" xlink:type="simple">LorL</abbrev>
                  </bold>
                </td><td rowspan="1" colspan="1">1.49</td><td rowspan="1" colspan="1">1.71</td><td rowspan="1" colspan="1">1.54</td><td rowspan="1" colspan="1">1.45</td><td rowspan="1" colspan="1">1.29</td></tr><tr><td rowspan="1" colspan="1">
                  <bold><abbrev xmlns:xlink="http://www.w3.org/1999/xlink" xlink:title="loreal height" id="ABBRID0ERHCI" xlink:type="simple">LorH</abbrev>/<abbrev xmlns:xlink="http://www.w3.org/1999/xlink" xlink:title="loreal length" id="ABBRID0EVHCI" xlink:type="simple">LorL</abbrev></bold>
                </td><td rowspan="1" colspan="1">0.57</td><td rowspan="1" colspan="1">0.54</td><td rowspan="1" colspan="1">0.54</td><td rowspan="1" colspan="1">0.57</td><td rowspan="1" colspan="1">0.53</td></tr><tr><td rowspan="1" colspan="1">
                  <bold><abbrev xmlns:xlink="http://www.w3.org/1999/xlink" xlink:title="length of the suture between internasals" id="ABBRID0EOICI" xlink:type="simple">LSBI</abbrev> vs. <abbrev xmlns:xlink="http://www.w3.org/1999/xlink" xlink:title="length of the suture between prefrontals" id="ABBRID0ESICI" xlink:type="simple">LSBP</abbrev></bold>
                </td><td rowspan="1" colspan="1">=</td><td rowspan="1" colspan="1">=</td><td rowspan="1" colspan="1">=</td><td rowspan="1" colspan="1">=</td><td rowspan="1" colspan="1">=</td></tr><tr><td rowspan="1" colspan="1">
                  <bold>
                    <abbrev xmlns:xlink="http://www.w3.org/1999/xlink" xlink:title="supraoculars" id="ABBRID0ELJCI" xlink:type="simple">SPO</abbrev>
                  </bold>
                </td><td rowspan="1" colspan="1">1</td><td rowspan="1" colspan="1">1</td><td rowspan="1" colspan="1">1</td><td rowspan="1" colspan="1">1</td><td rowspan="1" colspan="1">1</td></tr><tr><td rowspan="1" colspan="1">
                  <bold>
                    <abbrev xmlns:xlink="http://www.w3.org/1999/xlink" xlink:title="length of supraocular" id="ABBRID0EEKCI" xlink:type="simple">SPOL</abbrev>
                  </bold>
                </td><td rowspan="1" colspan="1">1.59</td><td rowspan="1" colspan="1">1.52</td><td rowspan="1" colspan="1">1.39</td><td rowspan="1" colspan="1">1.21</td><td rowspan="1" colspan="1">1.64</td></tr><tr><td rowspan="1" colspan="1">
                  <bold>TMP</bold>
                </td><td rowspan="1" colspan="1">2+2+3</td><td rowspan="1" colspan="1">2+2+3</td><td rowspan="1" colspan="1">2+2+3</td><td rowspan="1" colspan="1">2+2+3</td><td rowspan="1" colspan="1">2+2+3</td></tr><tr><td rowspan="1" colspan="1">
                  <bold>ATMP-Eye</bold>
                </td><td rowspan="1" colspan="1">2</td><td rowspan="1" colspan="1">2</td><td rowspan="1" colspan="1">2</td><td rowspan="1" colspan="1">2</td><td rowspan="1" colspan="1">2</td></tr><tr><td rowspan="1" colspan="1">
                  <bold>
                    <abbrev xmlns:xlink="http://www.w3.org/1999/xlink" xlink:title="horizontal distance between anterior and posterior tip of upper anterior temporal" id="ABBRID0EJMCI" xlink:type="simple">ATUL</abbrev>
                  </bold>
                </td><td rowspan="1" colspan="1">1.42</td><td rowspan="1" colspan="1">1.48</td><td rowspan="1" colspan="1">1.41</td><td rowspan="1" colspan="1">1.20</td><td rowspan="1" colspan="1">1.42</td></tr><tr><td rowspan="1" colspan="1">
                  <bold><abbrev xmlns:xlink="http://www.w3.org/1999/xlink" xlink:title="length of supraocular" id="ABBRID0ECNCI" xlink:type="simple">SPOL</abbrev>/<abbrev xmlns:xlink="http://www.w3.org/1999/xlink" xlink:title="horizontal distance between anterior and posterior tip of upper anterior temporal" id="ABBRID0EGNCI" xlink:type="simple">ATUL</abbrev></bold>
                </td><td rowspan="1" colspan="1">1.12</td><td rowspan="1" colspan="1">1.03</td><td rowspan="1" colspan="1">0.99</td><td rowspan="1" colspan="1">1.01</td><td rowspan="1" colspan="1">1.16</td></tr><tr><td rowspan="1" colspan="1">
                  <bold>
                    <abbrev xmlns:xlink="http://www.w3.org/1999/xlink" xlink:title="dorsal scale rows" id="ABBRID0E6NCI" xlink:type="simple">DSR</abbrev>
                  </bold>
                </td><td rowspan="1" colspan="1">23-23-23</td><td rowspan="1" colspan="1">23-23-23</td><td rowspan="1" colspan="1">23-23-23</td><td rowspan="1" colspan="1">23-23-23</td><td rowspan="1" colspan="1">23-23-23</td></tr><tr><td rowspan="1" colspan="1">
                  <bold>V</bold>
                </td><td rowspan="1" colspan="1">161</td><td rowspan="1" colspan="1">161</td><td rowspan="1" colspan="1">166</td><td rowspan="1" colspan="1">162</td><td rowspan="1" colspan="1">170</td></tr><tr><td rowspan="1" colspan="1">
                  <bold>
                    <abbrev xmlns:xlink="http://www.w3.org/1999/xlink" xlink:title="subcaudal" id="ABBRID0EOPCI" xlink:type="simple">SC</abbrev>
                  </bold>
                </td><td rowspan="1" colspan="1">60</td><td rowspan="1" colspan="1">61</td><td rowspan="1" colspan="1">57</td><td rowspan="1" colspan="1">58</td><td rowspan="1" colspan="1">55</td></tr><tr><td rowspan="1" colspan="1">
                  <bold>
                    <abbrev xmlns:xlink="http://www.w3.org/1999/xlink" xlink:title="entire or divided of the cloacal plate" id="ABBRID0EHQCI" xlink:type="simple">Anal</abbrev>
                  </bold>
                </td><td rowspan="1" colspan="1">1</td><td rowspan="1" colspan="1">1</td><td rowspan="1" colspan="1">1</td><td rowspan="1" colspan="1">1</td><td rowspan="1" colspan="1">1</td></tr></tbody></table></table-wrap></tp:treatment-sec><ref-list><ref id="B18"><mixed-citation xmlns:xlink="http://www.w3.org/1999/xlink" xlink:type="simple"><person-group><name name-style="western"><surname>Li</surname><given-names>ZS</given-names></name><name name-style="western"><surname>Mo</surname><given-names>JW</given-names></name><name name-style="western"><surname>Gu</surname><given-names>YL</given-names></name><name name-style="western"><surname>Liu</surname><given-names>S</given-names></name><name name-style="western"><surname>Fei</surname><given-names>DB</given-names></name><name name-style="western"><surname>Yang</surname><given-names>DD</given-names></name></person-group> (<year>2010</year>) Investigation and analysis on amphibian and reptile resources in Nanyue Hengshan National Reserve. Hunan Forestry Science &amp; Technology 37(1): 20–23, 29. [In Chinese with English abstract]</mixed-citation></ref></ref-list></tp:taxon-treatment>
